# Supplementary material for: Systematically Exploring the Chemical Ingredients and Absorbed Constituents of Polygonum capitatum in Hyperuricemia Rat Plasma Using UHPLC-Q-Orbitrap HRMS
Source: Molecules. 2022 May 30;27(11):3521. doi: 10.3390/molecules27113521 (PMC9182448; doi:10.3390/molecules27113521)
Supplement: Supplementary file 1 [file molecules-27-03521-s001.zip]

Archive with 1 entries (1 files):
- molecules-1710266-supplementary.pdf
